# Supplementary material for: Identification of Copy Number Variations in Familial Hemiplegic Migraine Genes in Suspected Hemiplegic Migraine Patients
Source: Biomedicines. 2026 Apr 22;14(5):954. doi: 10.3390/biomedicines14050954 (PMC13203776; doi:10.3390/biomedicines14050954)
Supplement: Supplementary file 1 [file biomedicines-14-00954-s001.zip]

Archive with 2 entries (2 files):
- Supplementary Table S1 qPCR primers.pdf
- Supplementary Table S2 Summary of qPCR results.pdf
